# Supplementary material for: Dietary intake of glucoraphanin during pregnancy and lactation prevents the behavioral abnormalities in the offspring after maternal immune activation
Source: Neuropsychopharmacol Rep. 2020 May 28;40(3):268–74. doi: 10.1002/npr2.12112 (PMC7722647; doi:10.1002/npr2.12112)
Supplement: Supplementary file 1 — Fig S1‐S3 [file NPR2-40-268-s001.xlsx]

## Sheet: Figure 1
Figure 1B
	training							test
Control + Saline	A former	A latter	B former	B latter	A	B	A/(A+B)	A	C	C/(A+C)
A1	7.3	11.6	6.7	14.6	18.9	21.3	47.0149	4.8	6.8	58.6207
A2	6.5	6.2	5.3	3.6	12.7	8.9	58.7963	7.9	15.2	65.8009
A3	4.2	1.3	5.6	0	5.5	5.6	49.5495	15.7	20.4	56.5097
A4	9.9	12.5	10.3	8.9	22.4	19.2	53.8462	7.7	16.3	67.9167
A5	22.8	32.3	20.4	28.5	55.1	48.9	52.9808	16.8	37.2	68.8889
A6	4.2	27.6	1.9	31.2	31.8	33.1	48.9985	14.3	25.3	63.8889
A7	4.4	14.6	3.4	21.6	19	25	43.1818	10.1	21.9	68.4375
A8	19.1	12.3	20.6	19.8	31.4	40.4	43.7326	3.3	12.4	78.9809
A9	27.1	43.2	20.2	33.1	70.3	53.3	56.877	24.7	42.8	63.4074
A10	15.8	2.9	21	4.4	18.7	25.4	42.4036	10.6	15.1	58.7549
A11	8.3	13.6	12.7	7.3	21.9	20	52.2673	10.9	19.2	63.7874
						mean	49.968		mean	64.9994
						SD	5.54135		SD	6.2336
Control + Poly( I:C)						sem	1.67078		sem	1.8795
B1	26	19.5	19.3	16	45.5	35.3	56.3119	27.2	16	37.037
B2	3.1	10.7	2.2	10.8	13.8	13	51.4925	27.8	15.8	36.2385
B3	5.4	4.9	4.7	6	10.3	10.7	49.0476	5.5	3.5	38.8889
B4	14.3	27.9	10.5	25.5	42.2	36	53.9642	13	9.8	42.9825
B5	10.7	26.2	12	40	36.9	52	41.5073	22.9	15	39.5778
B6	35.8	31.9	28.9	41.6	67.7	70.5	48.987	36.8	28.4	43.5583
B7	22	16	27.6	18	38	45.6	45.4545	26	48.4	65.0538
B8	21.9	26.6	18.1	26.5	48.5	44.6	52.0945	34.9	21.9	38.5563
B9	30.6	12.5	29	8.6	43.1	37.6	53.4077	25.3	27.6	52.1739
B10	17.9	19.2	23.1	13.1	37.1	36.2	50.6139	20.7	8.6	29.3515
B11	2.6	1	2.8	0.6	3.6	3.4	51.4286	38	3.2	7.76699
						mean	50.3918		mean	39.1987
						SD	4.11377		SD	14.0327
GF + Saline						sem	1.24035		sem	4.23102
C1	20.5	23.9	21	21.2	44.4	42.2	51.2702	16.7	41.5	71.3058
C2	5.2	24.4	18.4	15.9	29.6	34.3	46.3224	10.2	14.6	58.871
C3	14.6	14.7	27.2	10	29.3	37.2	44.0602	19.1	35.7	65.146
C4	19.9	32.3	16.1	40.2	52.2	56.3	48.1106	24.8	58.6	70.2638
C5	14.7	25.2	14.6	27.9	39.9	42.5	48.4223	18.2	40.5	68.9949
C6	18.4	21	16.4	9.4	39.4	25.8	60.4294	27.7	25.2	47.6371
C7	29.3	40.4	30.4	36.5	69.7	66.9	51.0249	49	60.9	55.414
C8	19.6	20.7	13	30	40.3	43	48.3794	27.2	45.9	62.7907
C9	15.1	12.3	18.3	18.5	27.4	36.8	42.6791	21.4	22.8	51.5837
C10	5.8	3.8	7.5	2.5	9.6	10	48.9796	24.9	48	65.8436
C11	26.7	33.2	25.2	24.6	59.9	49.8	54.6035	17.7	22.8	56.2963
						mean	49.4801		mean	61.2861
						SD	4.91716		SD	7.89936
GF + Poly(I:C)						sem	1.48258		sem	2.38175
D1	3.4	11.3	5.6	15.6	14.7	21.2	40.9471	21.5	22.4	51.0251
D2	12.8	24	11.6	23.3	36.8	34.9	51.325	20.3	19.5	48.995
D3	14.8	37.6	23.3	23.4	52.4	46.7	52.8759	26.2	33.2	55.8923
D4	19.9	9.5	2.7	23.1	29.4	25.8	53.2609	13.4	10.5	43.9331
D5	1.9	33.9	15.9	13.9	35.8	29.8	54.5732	18.1	12.7	41.2338
D6	14.3	17.2	6.8	26.6	31.5	33.4	48.5362	11.9	16.8	58.5366
D7	4.5	40.3	3.3	36.5	44.8	39.8	52.9551	21.2	14.3	40.2817
D8	23.8	17.7	36.5	14.6	41.5	51.1	44.8164	18.7	35.6	65.5617
D9	29.6	63.9	33.6	69.3	93.5	102.9	47.6069	43.2	51.7	54.4784
D10	54.7	55.2	53.6	40.4	109.9	94	53.899	45.8	51	52.686
						mean	50.0796		mean	51.2623
						SD	4.49863		SD	7.96698
						sem	1.42259		sem	2.40213
Figure 1C
Stranger 1	Con+ Sal	Cont+Poly( I:C)	GF+Poly(I:C)	GF+Saline		Empty	Con+ Sal	Cont+Poly( I:C)	GF+Poly(I:C)	GF+Saline
No.1	172.7	112	125	94.9		No.1	117.6	85.4	62.3	67.4
No.2	250.4	66	167.5	189.7		No.2	54.1	91.2	67.6	36.4
No.3	237.8	64.4	136.3	379.6		No.3	52.6	32	46.6	25.7
No.4	311.5	80.4	306.4	157		No.4	53.5	170.8	45.9	29.5
No.5	230.5	78.6	172.2	236.6		No.5	86.8	49.1	43.5	26.5
No.6	249.4	101.3	228	257.5		No.6	48.9	18.3	68.4	23
No.7	188.6	104.5	308.9	235.9		No.7	46.7	37.2	32.2	38
No.8	213.9	56.2	149.7	192.1		No.8	83.8	12.3	48.5	32.1
No.9	205.2		180.7	211.8		No.9	29.8		39	12.6
mean	228.889	82.925	197.189	217.233		mean	63.7556	62.0375	50.4444	32.3556
SD	40.8599	20.762	69.1985	78.039		SD	26.971	52.507	12.7894	15.1696
sem	13.62	7.34046	23.0662	26.013		SEM	8.99032	18.564	4.26312	5.05654
Stranger 1	Con+ Sal	Cont+Poly( I:C)	GF+Poly(I:C)	GF+Saline		Stranger 2	Con+ Sal	Cont+Poly( I:C)	GF+Poly(I:C)	GF+Saline
No.1	73.3	39.7	70.5	23.3		No.1	102.2	38.8	107.4	117.7
No.2	96.5	71.2	52.7	27.1		No.2	202.4	70.9	143.8	60
No.3	50	63	26.5	71.8		No.3	153.3	102.4	57	150.7
No.4	94.1	84.9	47.5	35.6		No.4	205.6	49	79	94.3
No.5	59.1	38.4	31.6	43.5		No.5	120	36.3	108.7	82.4
No.6	20.1	93.7	69.8	68.9		No.6	103.4	69.7	182.8	192.1
No.7	66.4	79.6	89.1	54.6		No.7	180.4	71.8	202.5	180.6
No.8	57.9	10.1	66.2	47.4		No.8	111.4	7.5	180	196.4
No.9	43.8		60.5	43.2		No.9	223.2		197.3	168.5
mean	62.3556	60.075	57.1556	46.1556		mean	155.767	55.8	139.833	138.078
SD	24.0381	28.3924	19.8662	16.8096		SD	48.3186	29.025	53.9537	50.9175
sem	8.0127	10.0382	6.62206	5.6032		sem	16.1062	10.2619	17.9846	16.9725

## Sheet: Figure 2
Figure 2B
	training							test
Control + Saline	A former	A latter	B former	B latter	A	B	A/(A+B)	A	C	C/(A+C)
A1	13.1	23.6	11.5	19.5	36.7	31	54.2097	9.4	19.7	67.6976
A2	25.5	9.3	20.6	9.4	34.8	30	53.7037	14.1	16.6	54.0717
A3	12.7	11.3	11.9	11.4	24	23.3	50.74	13.2	35.9	73.1161
A4	11.1	5.6	14.1	4.2	16.7	18.3	47.7143	30.2	30.7	50.4105
A5	21.4	5.6	21.7	13	27	34.7	43.7601	14	30.5	68.5393
A6	12	13	10.7	14.4	25	25.1	49.9002	7.6	12	61.2245
A7	10	36.9	20.5	10.9	46.9	31.4	59.8978	13.8	13.9	50.1805
A8	12.7	1.8	9.6	2.5	14.5	12.1	54.5113	4.8	6.7	58.2609
A9	1.3	18	6.3	7.4	19.3	13.7	58.4848	5.9	6.9	53.9062
						mean	52.5469		mean	59.7119
						SD	5.10011		SD	8.43091
Contrl + Poly(I:C)						sem	1.70004		sem	2.8103
B1	14.9	14.4	11.2	26	29.3	37.2	44.0602	17.1	8.6	33.463
B2	24.7	16.1	27.7	13.1	40.8	40.8	50	41.8	29.1	41.0437
B3	13	14.1	12.5	18.3	27.1	30.8	46.8048	32.3	10.9	25.2315
B4	25.5	45.2	25	28.3	70.7	53.3	57.0161	43.8	23.6	35.0148
B5	25.3	18.8	19.6	28.7	44.1	48.3	47.7273	42	31.9	43.1664
B6	25	38.5	25.9	31.7	63.5	57.6	52.436	58.2	50.9	46.6544
B7	28.2	23.2	24.8	30.1	51.4	54.9	48.3537	41.5	22	34.6457
B8	28.9	34.8	35.9	26.8	63.7	62.7	50.3956	56.8	35.4	38.3948
B9	30.4	28.1	27.8	34.3	58.5	62.1	48.5075	27.2	15.9	36.891
B10	18.6	25.2	16.3	20.5	43.8	36.8	54.3424	37.5	18.9	33.5106
B11	16.8	27.4	22.2	19	44.2	41.2	51.7564	15.8	9.2	36.8
						mean	50.1273		mean	36.8015
						SD	3.64245		SD	5.67289
GF + Saline						sem	1.09824		sem	1.71044
C1	27.3	17.2	20.9	22.4	44.5	43.3	50.6834	18.9	34.5	64.6067
C2	24.6	40.6	16.3	30.8	65.2	47.1	58.0588	24.9	33.6	57.4359
C3	31.1	21.6	28.6	31.1	52.7	59.7	46.8861	26.5	54.2	67.1623
C4	32.6	24.4	28.4	31.6	57	60	48.7179	39.2	43.8	52.7711
C5	23.7	21.9	25.7	23	45.6	48.7	48.3563	16.6	27.4	62.2727
C6	7.8	1.2	7.7	3.5	9	11.2	44.5545	8.7	26.2	75.0716
C7	21.5	13.7	20.2	19.7	35.2	39.9	46.8708	21.8	41.8	65.7233
C8	16	47	16.1	42.6	63	58.7	51.7666	13.2	28.2	68.1159
C9	13.5	10.5	13.8	10.1	24	23.9	50.1044	22.2	38.4	63.3663
C10	36.4	41.2	39.8	23.9	77.6	63.7	54.9186	44.2	47.9	52.0087
C11	17.9	26.3	18.6	21.3	44.2	39.9	52.5565	21.5	29.1	57.5099
						mean	50.3158		mean	62.3677
						SD	3.89437		SD	6.9428
GF + Poly(I:C)						sem	1.1742		sem	2.09333
D1	13.9	10.7	21.5	18.4	24.6	39.9	38.1395	19.5	33.1	62.9278
D2	15.3	6.9	17.3	9.1	22.2	26.4	45.679	12.7	23	64.4258
D3	25.1	17.7	23.3	15	42.8	38.3	52.7744	27.6	36.8	57.1429
D4	15.6	22.2	18.7	21.5	37.8	40.2	48.4615	27.2	35.4	56.5495
D5	5.4	8.7	5.6	10.3	14.1	15.9	47	5.6	14.3	71.8593
D6	22.7	22.9	20	27.5	45.6	47.5	48.9796	20.5	41.6	66.9887
D7	15.5	40.4	19.1	42.6	55.9	61.7	47.534	23.3	36.4	60.9715
D8	19	25.7	23.5	16.4	44.7	39.9	52.8369	14.7	21.6	59.5041
D9	20.4	23.3	20	18.5	43.7	38.5	53.163	16.4	32.7	66.5988
D10	22.7	4.7	19.1	16.9	27.4	36	43.2177	11.7	39.9	77.3256
D11	38.3	32.6	34.8	33.3	70.9	68.1	51.0072	27.2	55	66.91
						mean	48.0721		mean	64.6549
						SD	4.5794		SD	6.26116
						sem	1.38074		sem	1.88781

## Sheet: Figure 3
Figure 3B and 3C
PrL	Veh+Veh	Sfn+Veh	Veh+Poly I:C	Sfn+Poly:IC
No.1	91.222	92.0252	81.7843	101.549
No.2	99.8709	101.205	80.2524	98.0207
No.3	104.475	102.151	89.0419	104.274
No.4	107.659	90.2754	78.4165	94.148
No.5	95.0947	97.8916	77.7108	91.0212
No.6	101.979	89.9598	77.7108	84.7246
No.7		102.478		97.2461
mean	100.05	96.5695	80.8195	95.8548
SD	6.06175	5.67542	4.33501	6.58402
sem	2.29113	2.14511	1.76976	2.48853
IL	Veh+Veh	Sfn+Veh	Veh+Poly I:C	Sfn+Poly:IC
No.1	92.7083	109.195	98.4775	103.85
No.2	102.272	97.8654	96.3654	104.939
No.3	86.3759	93.6864	101.964	104.954
No.4	107.431	90.8891	104.6	104.391
No.5	100.024	90.8891	80.0004	107.571
No.6	111.193	93.2471	86.9767	98.1095
No.7		112.928		86.543
mean	100.001	98.3857	94.7305	101.48
SD	9.21347	9.03209	9.41837	7.18462
sem	3.76138	3.41381	3.84503	2.71553
